# Supplementary material for: A novel approach for the router nodes placement in wireless mesh networks using phasing with approximation optimization algorithms
Source: PLoS One. 2025 Jan 28;20(1):e0318247. doi: 10.1371/journal.pone.0318247 (PMC11774375; doi:10.1371/journal.pone.0318247)
Supplement: S1 Dataset — (ZIP) [file pone.0318247.s001.zip]

Archive with 8 entries (7 files):
- D12_Dataset/
- D12_Dataset/desktop.ini
- D12_Dataset/fig06.txt
- D12_Dataset/fig07.txt
- D12_Dataset/fig08.txt
- D12_Dataset/fig09.txt
- D12_Dataset/fig10.txt
- D12_Dataset/fig11.txt
