# Supplementary material for: A novel approach for the router nodes placement in wireless mesh networks using phasing with approximation optimization algorithms
Source: PLoS One. 2025 Jan 28;20(1):e0318247. doi: 10.1371/journal.pone.0318247 (PMC11774375; doi:10.1371/journal.pone.0318247)
Supplement: S1 Dataset — (ZIP) [file pone.0318247.s001.zip › D12_Dataset/fig06.txt]

one-stage MVO
routers	run1	run2	run3	run4	run5	run6	run7	run8	run9	run10	run11	run12	run13	run14	run15	run16	run17	run18	run19	run20	run21	run22	run23	run24	run25	run26	run27	run28	run29	run30	run31	run32	run33	run34	run35	run36	run37	run38	run39	run40	run41	run42	run43	run44	run45	run46	run47	run48	run49	run50
20	0.7765, 0.7706, 0.7294, 0.7882, 0.7706, 0.7647, 0.7765, 0.7294, 0.7294, 0.7588, 0.7412, 0.7353, 0.7941, 0.8176, 0.7353, 0.8176, 0.7529, 0.7235, 0.7588, 0.7588, 0.7882, 0.7353, 0.7412, 0.7765, 0.7941, 0.7529, 0.7294, 0.7059, 0.7118, 0.7588, 0.7647, 0.7353, 0.7529, 0.7529, 0.7588, 0.7647, 0.7765, 0.7588, 0.7529, 0.6824, 0.7765, 0.7706, 0.7294, 0.7824, 0.6412, 0.7294, 0.7529, 0.7529, 0.7941, 0.7882];
22	0.8081, 0.8140, 0.8081, 0.8140, 0.8488, 0.8198, 0.8198, 0.7791, 0.7326, 0.8140, 0.8430, 0.8314, 0.7442, 0.8023, 0.7965, 0.8256, 0.7907, 0.7965, 0.8140, 0.7442, 0.7965, 0.7849, 0.8081, 0.8023, 0.7965, 0.7849, 0.8140, 0.7326, 0.7558, 0.7733, 0.8314, 0.7849, 0.7791, 0.8081, 0.7907, 0.8314, 0.8140, 0.8023, 0.8198, 0.7209, 0.7674, 0.8198, 0.7965, 0.7849, 0.7326, 0.8198, 0.7849, 0.8081, 0.8140, 0.8198];
24	0.7989, 0.8793, 0.8678, 0.8161, 0.8046, 0.8276, 0.8161, 0.8621, 0.8391, 0.8046, 0.8103, 0.8506, 0.8563, 0.7989, 0.8218, 0.8448, 0.8678, 0.8391, 0.8103, 0.8391, 0.8218, 0.8793, 0.7989, 0.8161, 0.7759, 0.8218, 0.8563, 0.8448, 0.8621, 0.7874, 0.8506, 0.8563, 0.8506, 0.8276, 0.8391, 0.8448, 0.8161, 0.8046, 0.8046, 0.8218, 0.8678, 0.7874, 0.8161, 0.8678, 0.8506, 0.8276, 0.8563, 0.8391, 0.8908, 0.8161];
26	0.8807, 0.8693, 0.8920, 0.8352, 0.8068, 0.8750, 0.8693, 0.8580, 0.8182, 0.8693, 0.8977, 0.8523, 0.8750, 0.8182, 0.8580, 0.8580, 0.8295, 0.8977, 0.8580, 0.8239, 0.8466, 0.8750, 0.8239, 0.8523, 0.8807, 0.8750, 0.8523, 0.7898, 0.8466, 0.8352, 0.8807, 0.8409, 0.8466, 0.8636, 0.8580, 0.8580, 0.8523, 0.8466, 0.8182, 0.8807, 0.8580, 0.8068, 0.8466, 0.8523, 0.8580, 0.8068, 0.8352, 0.8068, 0.9034, 0.8523];
28	0.8764, 0.8933, 0.8989, 0.9045, 0.9101, 0.8876, 0.8989, 0.8764, 0.8764, 0.9101, 0.8933, 0.8820, 0.8876, 0.8764, 0.9045, 0.9101, 0.8596, 0.8539, 0.8820, 0.8876, 0.8652, 0.9326, 0.9270, 0.8708, 0.8876, 0.9045, 0.9157, 0.9045, 0.8539, 0.8876, 0.8989, 0.8596, 0.9045, 0.8933, 0.8652, 0.8876, 0.8708, 0.8483, 0.9270, 0.8933, 0.8933, 0.8876, 0.9045, 0.8764, 0.8933, 0.8933, 0.8989, 0.8876, 0.8371, 0.8483];
30	0.8833, 0.9167, 0.9111, 0.9056, 0.8944, 0.9278, 0.9333, 0.8611, 0.8833, 0.8833, 0.9000, 0.8778, 0.9222, 0.9000, 0.9056, 0.9056, 0.9333, 0.9111, 0.9222, 0.9278, 0.8944, 0.8889, 0.9111, 0.9222, 0.9000, 0.9167, 0.9389, 0.9444, 0.8722, 0.9167, 0.9278, 0.9000, 0.9111, 0.9222, 0.8889, 0.9333, 0.8944, 0.9056, 0.8833, 0.9111, 0.9222, 0.9056, 0.9278, 0.9167, 0.8889, 0.9333, 0.9333, 0.8833, 0.9111, 0.9222];
32	0.8956, 0.9451, 0.9286, 0.9341, 0.9560, 0.9286, 0.9286, 0.9341, 0.9066, 0.9011, 0.9396, 0.9396, 0.9286, 0.9176, 0.9231, 0.9341, 0.8956, 0.9560, 0.9121, 0.9341, 0.9396, 0.9341, 0.9451, 0.9176, 0.9341, 0.9286, 0.9011, 0.9176, 0.9286, 0.9286, 0.9286, 0.9505, 0.8956, 0.9505, 0.9231, 0.9121, 0.9176, 0.9011, 0.9231, 0.9176, 0.9396, 0.9396, 0.9121, 0.9341, 0.9231, 0.9231, 0.9066, 0.9451, 0.9780, 0.9396];
34	0.9402, 0.9728, 0.9837, 0.9185, 0.9511, 0.9293, 0.9457, 0.9511, 0.9402, 0.9130, 0.9565, 0.9511, 0.9511, 0.9239, 0.9348, 0.9130, 0.8967, 0.9620, 0.9565, 0.9076, 0.9457, 0.9457, 0.9402, 0.9348, 0.9348, 0.9293, 0.9511, 0.9511, 0.9402, 0.9674, 0.9457, 0.9185, 0.9239, 0.9348, 0.9565, 0.9565, 0.9402, 0.9620, 0.9402, 0.9402, 0.9130, 0.9674, 0.9185, 0.9293, 0.9293, 0.9565, 0.9239, 0.9348, 0.9511, 0.9565];
36	0.9462, 0.9462, 0.9301, 0.9570, 0.9516, 0.9731, 0.9731, 0.9624, 0.9462, 0.9516, 0.9462, 0.9355, 0.9355, 0.9785, 0.9731, 0.9516, 0.9731, 0.9731, 0.9409, 0.9355, 0.9624, 0.9462, 0.9624, 0.9462, 0.9247, 0.9731, 0.9677, 0.9032, 0.8871, 0.9731, 0.9677, 0.9624, 0.9677, 0.9355, 0.9624, 0.9247, 0.8871, 0.9355, 0.9086, 0.9624, 0.9677, 0.9409, 0.9462, 0.9462, 0.9409, 0.9462, 0.9516, 0.9677, 0.9516, 0.9462];
38	0.9734, 0.9096, 0.9628, 0.9681, 0.9574, 0.9787, 0.9787, 0.9468, 0.9468, 0.9574, 0.9840, 0.9734, 0.9309, 0.9468, 0.9681, 0.9415, 0.9840, 0.9628, 0.9681, 0.9468, 0.9681, 0.9734, 0.9415, 0.9734, 0.9734, 0.9468, 0.9681, 0.9734, 0.9787, 0.9840, 0.9521, 0.9574, 0.9628, 0.9734, 0.9574, 0.9947, 0.9734, 0.9628, 0.9681, 0.9787, 0.9362, 0.9521, 0.9521, 0.9521, 0.9628, 0.9415, 0.9574, 0.9521, 0.9787, 0.9734];
40	0.9632, 0.9579, 0.9526, 0.9684, 0.9474, 0.9789, 0.9684, 0.9789, 0.9737, 0.9737, 0.9579, 0.9737, 0.9737, 0.9684, 0.9526, 0.9632, 0.9789, 0.9474, 0.9684, 0.9579, 0.9895, 0.9842, 0.9842, 0.9684, 0.9579, 0.9842, 0.9474, 0.9684, 0.9526, 0.9737, 0.9737, 0.9632, 0.9684, 0.9789, 0.9632, 0.9684, 0.9632, 0.9684, 0.9842, 0.9684, 0.9632, 0.9684, 0.9632, 0.9789, 0.9737, 0.9947, 1.0000, 0.9789, 0.9737, 0.9474];

two-stage MVO
routers	run1	run2	run3	run4	run5	run6	run7	run8	run9	run10	run11	run12	run13	run14	run15	run16	run17	run18	run19	run20	run21	run22	run23	run24	run25	run26	run27	run28	run29	run30	run31	run32	run33	run34	run35	run36	run37	run38	run39	run40	run41	run42	run43	run44	run45	run46	run47	run48	run49	run50
20	0.8000, 0.7706, 0.7824, 0.8353, 0.8059, 0.7765, 0.8176, 0.8000, 0.8059, 0.8000, 0.7529, 0.8059, 0.8294, 0.7882, 0.8000, 0.8059, 0.7765, 0.8000, 0.7706, 0.7941, 0.8235, 0.7824, 0.8000, 0.7941, 0.7706, 0.8353, 0.7765, 0.7941, 0.8118, 0.8176, 0.7941, 0.8000, 0.8235, 0.8000, 0.8118, 0.7765, 0.8235, 0.7882, 0.8294, 0.7706, 0.8000, 0.8118, 0.7882, 0.8176, 0.7882, 0.7882, 0.7882, 0.8000, 0.7941, 0.7882];
22	0.8779, 0.8314, 0.8256, 0.7907, 0.8547, 0.8605, 0.8372, 0.8430, 0.8314, 0.8081, 0.8430, 0.8430, 0.8430, 0.8430, 0.8023, 0.8430, 0.8605, 0.8605, 0.8314, 0.8663, 0.8779, 0.8547, 0.8198, 0.8198, 0.8256, 0.8488, 0.8314, 0.8256, 0.8256, 0.8547, 0.8198, 0.8314, 0.8256, 0.8721, 0.8256, 0.8605, 0.8372, 0.8256, 0.8314, 0.8430, 0.8023, 0.8198, 0.7965, 0.8140, 0.8256, 0.8430, 0.8547, 0.8721, 0.8372, 0.8721];
24	0.8678, 0.8793, 0.8678, 0.8678, 0.8563, 0.8908, 0.8851, 0.8448, 0.8391, 0.8563, 0.9023, 0.8448, 0.8448, 0.9023, 0.8621, 0.8621, 0.9138, 0.8966, 0.8736, 0.8793, 0.8966, 0.8333, 0.8851, 0.9080, 0.8621, 0.9023, 0.8161, 0.8621, 0.8103, 0.8851, 0.8793, 0.8966, 0.8793, 0.8563, 0.8621, 0.8793, 0.9023, 0.8563, 0.8448, 0.8793, 0.8736, 0.9080, 0.8333, 0.8851, 0.8333, 0.8678, 0.8621, 0.8563, 0.8678, 0.8506];
26	0.8977, 0.9261, 0.8580, 0.9375, 0.8636, 0.9034, 0.8807, 0.9091, 0.9318, 0.9205, 0.8636, 0.9091, 0.8864, 0.8807, 0.8807, 0.8864, 0.8636, 0.8580, 0.9318, 0.8807, 0.8977, 0.8807, 0.8920, 0.9091, 0.8750, 0.8864, 0.8807, 0.9091, 0.8920, 0.8409, 0.8920, 0.8864, 0.8580, 0.8523, 0.9205, 0.8864, 0.8977, 0.8636, 0.8807, 0.8920, 0.8864, 0.9034, 0.8750, 0.8807, 0.8750, 0.8580, 0.8466, 0.8977, 0.9148, 0.8920];
28	0.9045, 0.9101, 0.9213, 0.8933, 0.9382, 0.9213, 0.9551, 0.9101, 0.9494, 0.9270, 0.9157, 0.8764, 0.8989, 0.9101, 0.9045, 0.9101, 0.9382, 0.9213, 0.8764, 0.8933, 0.9326, 0.9494, 0.8989, 0.9270, 0.9045, 0.8989, 0.9101, 0.8876, 0.8876, 0.9551, 0.9213, 0.9270, 0.8989, 0.8933, 0.8989, 0.8764, 0.9494, 0.9213, 0.8989, 0.9101, 0.9551, 0.9045, 0.9326, 0.9213, 0.9157, 0.9438, 0.9045, 0.8876, 0.8933, 0.9382];
30	0.9389, 0.9556, 0.9167, 0.9500, 0.9111, 0.9056, 0.9556, 0.9278, 0.9556, 0.9056, 0.9000, 0.9167, 0.9167, 0.9556, 0.9556, 0.9278, 0.9500, 0.9556, 0.8889, 0.9389, 0.9222, 0.9278, 0.9444, 0.9056, 0.8722, 0.9611, 0.9444, 0.9222, 0.9611, 0.9222, 0.9167, 0.9278, 0.9278, 0.9222, 0.9389, 0.9389, 0.9667, 0.9167, 0.9444, 0.9000, 0.9056, 0.9278, 0.9444, 0.9389, 0.9500, 0.9000, 0.9389, 0.9556, 0.9333, 0.9778];
32	0.9670, 0.9560, 0.9505, 0.9560, 0.9066, 0.9451, 0.9505, 0.9615, 0.9396, 0.9176, 0.9670, 0.9505, 0.9396, 0.9451, 0.9615, 0.9560, 0.9780, 0.9341, 0.9560, 0.9011, 0.9066, 0.9615, 0.9396, 0.9670, 0.9286, 0.9176, 0.9451, 0.9231, 0.9615, 0.9286, 0.9615, 0.9286, 0.9451, 0.9286, 0.9670, 0.9670, 0.9670, 0.9396, 0.9451, 0.9451, 0.9396, 0.9615, 0.9560, 0.9615, 0.9396, 0.9231, 0.9615, 0.9451, 0.9286, 0.9615];
34	0.9837, 0.9293, 0.9620, 0.9565, 0.9620, 0.9728, 0.9783, 0.9348, 0.9565, 0.9565, 0.9728, 0.9620, 0.9348, 0.9565, 0.9457, 0.9728, 0.9565, 0.9620, 0.9728, 0.9620, 0.9674, 0.9457, 0.9674, 0.9565, 0.9293, 0.9565, 0.9348, 0.9783, 0.9565, 0.9239, 0.9620, 0.9837, 0.9620, 0.9511, 0.9783, 0.9293, 0.9728, 0.9674, 0.9565, 0.9674, 0.9185, 0.9891, 0.9511, 0.9511, 0.9728, 0.9837, 0.9674, 0.9348, 0.9565, 0.9674];
36	0.9785, 0.9731, 0.9785, 0.9355, 0.9462, 0.9677, 0.9677, 0.9785, 0.9194, 0.9624, 0.9785, 0.9785, 0.9516, 0.9516, 0.9731, 0.9462, 0.9839, 0.9624, 0.9892, 0.9731, 0.9731, 0.9570, 0.9516, 0.9624, 0.9624, 0.9839, 0.9785, 0.9677, 0.9677, 0.9892, 0.9892, 0.9677, 0.9731, 0.9677, 0.9677, 0.9731, 0.9677, 0.9677, 0.9839, 0.9731, 0.9516, 0.9892, 0.9570, 0.9731, 0.9731, 0.9677, 0.9462, 0.9731, 0.9892, 0.9677];
38	0.9628, 0.9734, 0.9787, 0.9894, 0.9840, 0.9947, 0.9681, 0.9947, 0.9734, 0.9734, 0.9840, 0.9734, 0.9894, 0.9840, 0.9840, 0.9734, 0.9628, 0.9628, 0.9521, 0.9840, 0.9734, 0.9787, 0.9840, 0.9840, 0.9521, 0.9734, 0.9840, 0.9787, 0.9787, 0.9840, 0.9628, 0.9734, 0.9787, 0.9521, 0.9415, 0.9894, 0.9787, 0.9468, 0.9894, 0.9681, 0.9681, 0.9734, 0.9415, 1.0000, 0.9894, 0.9840, 0.9840, 0.9681, 0.9894, 0.9894];
40	0.9526, 0.9737, 0.9842, 0.9842, 0.9895, 0.9632, 0.9789, 0.9789, 0.9737, 1.0000, 0.9842, 0.9789, 0.9895, 0.9895, 0.9895, 0.9684, 0.9895, 0.9632, 0.9632, 0.9684, 0.9789, 0.9684, 0.9737, 0.9947, 0.9842, 1.0000, 0.9842, 0.9842, 0.9842, 0.9789, 0.9684, 1.0000, 1.0000, 0.9789, 0.9842, 0.9947, 0.9737, 0.9842, 0.9947, 0.9789, 0.9947, 0.9895, 0.9737, 0.9579, 0.9632, 0.9842, 0.9842, 0.9737, 0.9842, 0.9895];
