# Supplementary material for: A novel approach for the router nodes placement in wireless mesh networks using phasing with approximation optimization algorithms
Source: PLoS One. 2025 Jan 28;20(1):e0318247. doi: 10.1371/journal.pone.0318247 (PMC11774375; doi:10.1371/journal.pone.0318247)
Supplement: S1 Dataset — (ZIP) [file pone.0318247.s001.zip › D12_Dataset/fig07.txt]

one-stage WOA
routers	run1	run2	run3	run4	run5	run6	run7	run8	run9	run10	run11	run12	run13	run14	run15	run16	run17	run18	run19	run20	run21	run22	run23	run24	run25	run26	run27	run28	run29	run30	run31	run32	run33	run34	run35	run36	run37	run38	run39	run40	run41	run42	run43	run44	run45	run46	run47	run48	run49	run50
20	0.5294, 0.6765, 0.6176, 0.6353, 0.6765, 0.6412, 0.6765, 0.6765, 0.6647, 0.6529, 0.7176, 0.6412, 0.7000, 0.7118, 0.6765, 0.6824, 0.6235, 0.6176, 0.6471, 0.6294, 0.6882, 0.6353, 0.6824, 0.5882, 0.6647, 0.6235, 0.6294, 0.6471, 0.6118, 0.6412, 0.6176, 0.6706, 0.6176, 0.6882, 0.6647, 0.6412, 0.6235, 0.6412, 0.7118, 0.6000, 0.6412, 0.7118, 0.6471, 0.6471, 0.6000, 0.6294, 0.6706, 0.6000, 0.6706, 0.6118, 
22	0.7442, 0.7209, 0.6337, 0.6279, 0.6860, 0.6802, 0.6860, 0.6744, 0.7151, 0.7267, 0.6860, 0.7209, 0.6628, 0.6628, 0.7267, 0.6570, 0.6744, 0.6395, 0.6395, 0.7035, 0.6860, 0.6977, 0.7151, 0.6802, 0.6977, 0.6802, 0.7326, 0.6628, 0.6919, 0.6453, 0.6744, 0.6395, 0.6686, 0.7267, 0.7035, 0.6744, 0.6977, 0.6570, 0.6105, 0.7500, 0.6686, 0.6744, 0.6686, 0.6860, 0.6686, 0.7558, 0.6512, 0.6919, 0.6453, 0.6686, 
24	0.7069, 0.7241, 0.7299, 0.7241, 0.7126, 0.7126, 0.7299, 0.6954, 0.7471, 0.7644, 0.7644, 0.7126, 0.7011, 0.6839, 0.6954, 0.7126, 0.7011, 0.7586, 0.7414, 0.6839, 0.7529, 0.7759, 0.6897, 0.7241, 0.7644, 0.6839, 0.6782, 0.7069, 0.7701, 0.7241, 0.6839, 0.7299, 0.7644, 0.6897, 0.6954, 0.7069, 0.6954, 0.7241, 0.7126, 0.6724, 0.7644, 0.7471, 0.7644, 0.7931, 0.7241, 0.6897, 0.6782, 0.7816, 0.7241, 0.7184, 
26	0.7216, 0.8125, 0.7273, 0.7500, 0.8011, 0.7443, 0.7841, 0.7386, 0.7557, 0.7898, 0.7557, 0.7273, 0.6932, 0.7443, 0.7784, 0.7330, 0.7330, 0.7159, 0.7443, 0.7670, 0.7670, 0.7386, 0.7443, 0.7614, 0.7557, 0.7102, 0.7273, 0.7614, 0.7557, 0.8182, 0.7841, 0.7898, 0.8239, 0.8125, 0.8011, 0.7670, 0.7614, 0.7784, 0.7670, 0.7273, 0.7955, 0.7557, 0.7784, 0.7557, 0.7273, 0.7102, 0.7670, 0.7898, 0.7500, 0.7443, 
28	0.7697, 0.8146, 0.8090, 0.7247, 0.7921, 0.8090, 0.7247, 0.7472, 0.8034, 0.7697, 0.8146, 0.7303, 0.7697, 0.7753, 0.8034, 0.7978, 0.7191, 0.7978, 0.8202, 0.8146, 0.8258, 0.8146, 0.7809, 0.8146, 0.8034, 0.7921, 0.7753, 0.8315, 0.8090, 0.7865, 0.7640, 0.8202, 0.7528, 0.7416, 0.7865, 0.8090, 0.7416, 0.7360, 0.8090, 0.7697, 0.8034, 0.7865, 0.7753, 0.7809, 0.7809, 0.7584, 0.7416, 0.8034, 0.8090, 0.7472, 
30	0.8056, 0.7833, 0.8278, 0.8333, 0.8222, 0.8222, 0.8222, 0.7722, 0.7778, 0.8000, 0.7778, 0.7833, 0.8222, 0.8000, 0.8444, 0.7722, 0.7833, 0.8278, 0.7944, 0.7778, 0.8333, 0.8222, 0.8722, 0.7944, 0.7611, 0.7722, 0.7778, 0.8111, 0.8111, 0.7889, 0.7944, 0.8056, 0.8000, 0.7833, 0.8278, 0.7500, 0.8278, 0.8000, 0.7611, 0.8222, 0.8000, 0.7611, 0.7667, 0.8056, 0.7889, 0.8000, 0.8167, 0.8111, 0.7833, 0.7944, 
32	0.8791, 0.8187, 0.8242, 0.8077, 0.8352, 0.8462, 0.8901, 0.8187, 0.7912, 0.8407, 0.8681, 0.7802, 0.8516, 0.8187, 0.8022, 0.7912, 0.8297, 0.8626, 0.8242, 0.8077, 0.8516, 0.8077, 0.8297, 0.8571, 0.8846, 0.8242, 0.8187, 0.8187, 0.8022, 0.8846, 0.8626, 0.8407, 0.8297, 0.8901, 0.8132, 0.8132, 0.8462, 0.7802, 0.8187, 0.8407, 0.8462, 0.8297, 0.8187, 0.8077, 0.8571, 0.7637, 0.8462, 0.8846, 0.8187, 0.8736, 
34	0.8804, 0.8859, 0.7826, 0.8315, 0.7989, 0.8533, 0.8587, 0.8098, 0.8533, 0.8424, 0.8750, 0.8587, 0.8696, 0.8587, 0.8261, 0.8424, 0.8261, 0.7772, 0.8478, 0.8478, 0.8913, 0.9076, 0.8478, 0.8478, 0.8696, 0.8587, 0.8859, 0.8696, 0.8207, 0.8370, 0.8261, 0.8587, 0.8370, 0.8098, 0.8696, 0.8043, 0.8587, 0.8152, 0.8478, 0.8315, 0.8152, 0.8859, 0.8478, 0.8261, 0.8696, 0.8370, 0.8261, 0.8587, 0.8967, 0.8641, 
36	0.8495, 0.8763, 0.8925, 0.8495, 0.8817, 0.8656, 0.8333, 0.9086, 0.8656, 0.8441, 0.8656, 0.8441, 0.8333, 0.8280, 0.8763, 0.8495, 0.8548, 0.8978, 0.8548, 0.8602, 0.8441, 0.8387, 0.8763, 0.8978, 0.8548, 0.8441, 0.8710, 0.8172, 0.8871, 0.8978, 0.8602, 0.8710, 0.8441, 0.8925, 0.8710, 0.8656, 0.8333, 0.8065, 0.8763, 0.8817, 0.8548, 0.8548, 0.8710, 0.8817, 0.8495, 0.9032, 0.8656, 0.8763, 0.8871, 0.8548, 
38	0.9043, 0.8511, 0.8830, 0.8617, 0.9096, 0.8670, 0.8404, 0.8511, 0.8936, 0.8670, 0.8617, 0.8670, 0.8883, 0.8830, 0.8670, 0.8777, 0.8777, 0.8511, 0.8989, 0.8404, 0.8830, 0.9096, 0.8936, 0.8617, 0.9362, 0.9043, 0.8777, 0.8989, 0.8830, 0.8670, 0.8777, 0.8617, 0.8830, 0.8298, 0.8617, 0.8723, 0.8777, 0.8670, 0.8777, 0.8883, 0.8564, 0.8936, 0.8936, 0.8936, 0.8830, 0.8617, 0.8404, 0.9043, 0.8511, 0.8989, 
40	0.8632, 0.9263, 0.9053, 0.9211, 0.9421, 0.8842, 0.9263, 0.9211, 0.9000, 0.8368, 0.8895, 0.9000, 0.9211, 0.8947, 0.8579, 0.8895, 0.9000, 0.8526, 0.8474, 0.9158, 0.9105, 0.9368, 0.9211, 0.9000, 0.8947, 0.8842, 0.9579, 0.8579, 0.9158, 0.9105, 0.8842, 0.8842, 0.8842, 0.8842, 0.8737, 0.8789, 0.9053, 0.8526, 0.8632, 0.9000, 0.8579, 0.8842, 0.9316, 0.8737, 0.9211, 0.9158, 0.8579, 0.8947, 0.9579, 0.9053, 

two-stages WOA
routers	run1	run2	run3	run4	run5	run6	run7	run8	run9	run10	run11	run12	run13	run14	run15	run16	run17	run18	run19	run20	run21	run22	run23	run24	run25	run26	run27	run28	run29	run30	run31	run32	run33	run34	run35	run36	run37	run38	run39	run40	run41	run42	run43	run44	run45	run46	run47	run48	run49	run50
20	0.7059, 0.7235, 0.7059, 0.6647, 0.6941, 0.7176, 0.7235, 0.6941, 0.7235, 0.7118, 0.7000, 0.7059, 0.6706, 0.6353, 0.7118, 0.7000, 0.6471, 0.6882, 0.7353, 0.7353, 0.7000, 0.6471, 0.7235, 0.7647, 0.7000, 0.6882, 0.6941, 0.7118, 0.6471, 0.7706, 0.7294, 0.6882, 0.7294, 0.7000, 0.7000, 0.6647, 0.6706, 0.6294, 0.7353, 0.7353, 0.6941, 0.7000, 0.6706, 0.7176, 0.7176, 0.7059, 0.6412, 0.7059, 0.6941, 0.6824, 
22	0.6453, 0.7209, 0.7035, 0.7093, 0.7151, 0.6744, 0.6977, 0.7151, 0.7442, 0.7209, 0.7442, 0.7384, 0.7558, 0.7500, 0.7616, 0.7558, 0.7035, 0.8023, 0.7500, 0.7035, 0.7093, 0.7326, 0.6802, 0.6860, 0.7267, 0.6802, 0.7151, 0.7209, 0.7093, 0.7733, 0.7674, 0.7674, 0.7733, 0.7500, 0.6977, 0.6919, 0.7035, 0.7558, 0.6977, 0.7558, 0.6977, 0.7442, 0.7209, 0.7093, 0.7616, 0.7384, 0.7442, 0.7209, 0.6919, 0.7384, 
24	0.7701, 0.7701, 0.7356, 0.7299, 0.7241, 0.7644, 0.7356, 0.7701, 0.7931, 0.7356, 0.7414, 0.7644, 0.8103, 0.7184, 0.8103, 0.7241, 0.7874, 0.7529, 0.7126, 0.7874, 0.7816, 0.7356, 0.7126, 0.8103, 0.7126, 0.7184, 0.7701, 0.7989, 0.7644, 0.7414, 0.8046, 0.7874, 0.7356, 0.7299, 0.7529, 0.7701, 0.7529, 0.7989, 0.7701, 0.7241, 0.7471, 0.7759, 0.7011, 0.7701, 0.7586, 0.7414, 0.7931, 0.7586, 0.7759, 0.7356, 
26	0.7898, 0.8182, 0.8409, 0.7898, 0.7614, 0.7784, 0.7727, 0.7670, 0.8068, 0.7500, 0.7614, 0.7784, 0.7898, 0.8352, 0.7898, 0.7614, 0.7500, 0.8011, 0.7898, 0.7841, 0.8125, 0.8125, 0.7614, 0.8239, 0.7670, 0.7841, 0.8011, 0.8295, 0.8125, 0.8011, 0.8011, 0.7614, 0.7841, 0.7614, 0.8011, 0.7670, 0.7955, 0.7727, 0.8182, 0.8125, 0.7784, 0.7784, 0.7841, 0.7670, 0.7670, 0.8295, 0.8466, 0.7784, 0.7670, 0.7784, 
28	0.8708, 0.7697, 0.8764, 0.7978, 0.7921, 0.7865, 0.7528, 0.8146, 0.7809, 0.7865, 0.7921, 0.8427, 0.7753, 0.8034, 0.7921, 0.8202, 0.7921, 0.7865, 0.8202, 0.7978, 0.8034, 0.8202, 0.7303, 0.8034, 0.8258, 0.7921, 0.7809, 0.8146, 0.8202, 0.7640, 0.8764, 0.8596, 0.8371, 0.8371, 0.8202, 0.8539, 0.8820, 0.8090, 0.8371, 0.7809, 0.8596, 0.8146, 0.7921, 0.8652, 0.8315, 0.7640, 0.8258, 0.8596, 0.8427, 0.8146, 
30	0.8500, 0.8111, 0.8111, 0.8556, 0.8222, 0.8111, 0.8056, 0.8333, 0.8500, 0.8556, 0.8278, 0.8500, 0.8722, 0.8611, 0.8667, 0.8167, 0.8389, 0.8111, 0.7722, 0.8389, 0.8222, 0.8833, 0.8222, 0.8000, 0.8444, 0.8333, 0.8167, 0.7778, 0.7722, 0.8389, 0.8611, 0.8111, 0.8333, 0.8111, 0.7944, 0.8222, 0.8556, 0.8000, 0.8389, 0.8444, 0.8000, 0.7722, 0.8000, 0.8722, 0.8389, 0.8056, 0.8611, 0.8167, 0.8056, 0.8222, 
32	0.8462, 0.8846, 0.8791, 0.8462, 0.8187, 0.8407, 0.8187, 0.8901, 0.8462, 0.8242, 0.8516, 0.8846, 0.8462, 0.8132, 0.8516, 0.8407, 0.8132, 0.8846, 0.8626, 0.8681, 0.8462, 0.7967, 0.8297, 0.8516, 0.8681, 0.8242, 0.8407, 0.8297, 0.8297, 0.7857, 0.8846, 0.8352, 0.8846, 0.8681, 0.8132, 0.8736, 0.8571, 0.8846, 0.8132, 0.9066, 0.8022, 0.8681, 0.8516, 0.8791, 0.8571, 0.8407, 0.8462, 0.8242, 0.8132, 0.9066, 
34	0.8478, 0.8478, 0.8859, 0.8804, 0.8750, 0.8750, 0.8804, 0.9022, 0.9022, 0.8152, 0.8533, 0.8587, 0.8424, 0.8424, 0.8859, 0.8967, 0.8859, 0.8587, 0.8750, 0.8370, 0.8587, 0.8261, 0.9185, 0.8696, 0.8859, 0.8859, 0.8533, 0.8478, 0.8804, 0.8370, 0.8478, 0.8533, 0.9185, 0.8750, 0.8804, 0.8641, 0.8696, 0.8696, 0.8696, 0.8967, 0.8533, 0.8696, 0.8370, 0.9076, 0.8587, 0.9022, 0.8098, 0.8424, 0.8967, 0.8043, 
36	0.9140, 0.8548, 0.8602, 0.8226, 0.8602, 0.9194, 0.8441, 0.9086, 0.8280, 0.8602, 0.8925, 0.8871, 0.8978, 0.8978, 0.9032, 0.9086, 0.8978, 0.8548, 0.8710, 0.9247, 0.9140, 0.8871, 0.8871, 0.8280, 0.9247, 0.9086, 0.9140, 0.8763, 0.9032, 0.8387, 0.9086, 0.8817, 0.9624, 0.9140, 0.8280, 0.8441, 0.8925, 0.8763, 0.9140, 0.9032, 0.8441, 0.8333, 0.9086, 0.8978, 0.8763, 0.8978, 0.9301, 0.9194, 0.8817, 0.9032, 
38	0.8457, 0.8883, 0.8936, 0.8564, 0.8723, 0.9149, 0.8883, 0.8830, 0.9043, 0.8989, 0.9043, 0.9309, 0.8989, 0.9468, 0.8989, 0.9096, 0.8936, 0.9043, 0.8883, 0.9255, 0.8989, 0.9202, 0.8989, 0.9096, 0.9468, 0.8670, 0.9149, 0.9202, 0.9255, 0.8989, 0.8723, 0.9202, 0.8830, 0.8883, 0.9362, 0.9096, 0.9096, 0.9202, 0.8830, 0.8830, 0.8777, 0.8404, 0.8883, 0.9149, 0.8936, 0.8883, 0.8830, 0.9043, 0.9521, 0.8777, 
40	0.8895, 0.9211, 0.9105, 0.9421, 0.9316, 0.9474, 0.8737, 0.9211, 0.9211, 0.9579, 0.9316, 0.9053, 0.9368, 0.9000, 0.9263, 0.9474, 0.9368, 0.8684, 0.9158, 0.9158, 0.9474, 0.9211, 0.8895, 0.9211, 0.8947, 0.9105, 0.9000, 0.8737, 0.9368, 0.8579, 0.8737, 0.9263, 0.9421, 0.8842, 0.8842, 0.8895, 0.8947, 0.9263, 0.9421, 0.9000, 0.9211, 0.9579, 0.9211, 0.9684, 0.9316, 0.9158, 0.8947, 0.9053, 0.9105, 0.9579, 
