# Supplementary material for: A novel approach for the router nodes placement in wireless mesh networks using phasing with approximation optimization algorithms
Source: PLoS One. 2025 Jan 28;20(1):e0318247. doi: 10.1371/journal.pone.0318247 (PMC11774375; doi:10.1371/journal.pone.0318247)
Supplement: S1 Dataset — (ZIP) [file pone.0318247.s001.zip › D12_Dataset/fig09.txt]

one-stage WOA
clients	run1   run2   run3   run4   run5   run6	  run7	 run8	run9   run10  run11  run12  run13  run14  run15	 run16	run17  run18  run19  run20  run21  run22  run23	 run24	run25  run26  run27  run28  run29  run30  run31	 run32	run33  run34  run35  run36  run37  run38  run39	 run40	run41  run42  run43  run44  run45  run46  run47	 run48	run49  run50
100	0.77,  0.80,  0.76,  0.83,  0.76,  0.81,  0.78,  0.81,  0.81,  0.80,  0.78,  0.74,  0.77,  0.81,  0.82,  0.78,  0.82,  0.87,  0.81,  0.80,  0.78,  0.76,  0.81,  0.81,  0.74,  0.85,  0.81,  0.78,  0.74,  0.84,  0.73,  0.75,  0.76,  0.76,  0.82,  0.75,  0.75,  0.79,  0.74,  0.78,  0.81,  0.81,  0.82,  0.79,  0.78,  0.78,  0.82,  0.84,  0.76,  0.82];
150	0.70,  0.74,  0.74,  0.70,  0.79,  0.78,  0.68,  0.78,  0.67,  0.73,  0.75,  0.74,  0.74,  0.72,  0.73,  0.74,  0.77,  0.77,  0.78,  0.75,  0.69,  0.77,  0.69,  0.71,  0.76,  0.71,  0.75,  0.74,  0.69,  0.74,  0.74,  0.76,  0.77,  0.71,  0.71,  0.74,  0.72,  0.77,  0.77,  0.75,  0.68,  0.74,  0.74,  0.75,  0.72,  0.78,  0.78,  0.78,  0.74,  0.73];
200	0.68,  0.73,  0.76,  0.71,  0.73,  0.75,  0.71,  0.72,  0.73,  0.71,  0.73,  0.75,  0.73,  0.74,  0.69,  0.77,  0.70,  0.72,  0.75,  0.72,  0.66,  0.72,  0.73,  0.71,  0.73,  0.75,  0.76,  0.71,  0.65,  0.72,  0.76,  0.76,  0.71,  0.75,  0.72,  0.68,  0.69,  0.72,  0.76,  0.72,  0.73,  0.76,  0.69,  0.68,  0.76,  0.72,  0.74,  0.72,  0.71,  0.75];
250	0.69,  0.64,  0.70,  0.71,  0.68,  0.69,  0.68,  0.67,  0.73,  0.68,  0.68,  0.63,  0.75,  0.75,  0.69,  0.69,  0.72,  0.73,  0.70,  0.65,  0.70,  0.65,  0.74,  0.62,  0.69,  0.67,  0.68,  0.72,  0.63,  0.73,  0.76,  0.68,  0.69,  0.69,  0.67,  0.66,  0.66,  0.74,  0.70,  0.68,  0.67,  0.69,  0.68,  0.70,  0.67,  0.66,  0.67,  0.72,  0.72,  0.77];
300	0.72,  0.72,  0.66,  0.71,  0.75,  0.71,  0.71,  0.66,  0.71,  0.75,  0.69,  0.70,  0.74,  0.74,  0.75,  0.67,  0.69,  0.66,  0.69,  0.71,  0.71,  0.69,  0.68,  0.70,  0.68,  0.70,  0.70,  0.76,  0.74,  0.67,  0.67,  0.74,  0.73,  0.74,  0.73,  0.72,  0.70,  0.68,  0.65,  0.72,  0.70,  0.71,  0.79,  0.71,  0.71,  0.66,  0.74,  0.69,  0.70,  0.68];
350	0.66,  0.63,  0.66,  0.68,  0.67,  0.64,  0.71,  0.69,  0.73,  0.66,  0.69,  0.67,  0.71,  0.75,  0.63,  0.67,  0.72,  0.65,  0.74,  0.65,  0.65,  0.66,  0.69,  0.66,  0.69,  0.69,  0.64,  0.68,  0.72,  0.69,  0.70,  0.71,  0.71,  0.63,  0.70,  0.68,  0.67,  0.69,  0.70,  0.63,  0.68,  0.70,  0.71,  0.66,  0.68,  0.66,  0.73,  0.72,  0.65,  0.75];
400	0.72,  0.76,  0.66,  0.67,  0.69,  0.72,  0.67,  0.71,  0.67,  0.72,  0.69,  0.68,  0.72,  0.69,  0.71,  0.70,  0.71,  0.68,  0.71,  0.69,  0.70,  0.67,  0.76,  0.68,  0.73,  0.71,  0.65,  0.71,  0.72,  0.69,  0.73,  0.68,  0.72,  0.68,  0.71,  0.67,  0.69,  0.71,  0.66,  0.65,  0.70,  0.66,  0.68,  0.66,  0.72,  0.64,  0.70,  0.67,  0.65,  0.64];

two-stage2 WOA
clients	run1   run2   run3   run4   run5   run6	  run7	 run8	run9   run10  run11  run12  run13  run14  run15	 run16	run17  run18  run19  run20  run21  run22  run23	 run24	run25  run26  run27  run28  run29  run30  run31	 run32	run33  run34  run35  run36  run37  run38  run39	 run40	run41  run42  run43  run44  run45  run46  run47	 run48	run49  run50
100	0.78,  0.85,  0.73,  0.80,  0.81,  0.81,  0.78,  0.83,  0.79,  0.84,  0.82,  0.76,  0.83,  0.81,  0.81,  0.82,  0.83,  0.87,  0.82,  0.81,  0.81,  0.82,  0.88,  0.82,  0.79,  0.83,  0.88,  0.79,  0.86,  0.84,  0.82,  0.77,  0.82,  0.83,  0.86,  0.80,  0.81,  0.82,  0.79,  0.83,  0.82,  0.85,  0.84,  0.79,  0.83,  0.83,  0.84,  0.82,  0.88,  0.85];
150	0.74,  0.74,  0.74,  0.78,  0.76,  0.80,  0.79,  0.76,  0.75,  0.69,  0.74,  0.81,  0.79,  0.74,  0.79,  0.75,  0.83,  0.75,  0.71,  0.77,  0.74,  0.85,  0.77,  0.81,  0.80,  0.84,  0.78,  0.76,  0.79,  0.74,  0.78,  0.79,  0.77,  0.71,  0.75,  0.74,  0.72,  0.77,  0.75,  0.77,  0.79,  0.73,  0.77,  0.82,  0.81,  0.74,  0.82,  0.81,  0.74,  0.73];
200	0.80,  0.78,  0.73,  0.72,  0.73,  0.74,  0.81,  0.78,  0.76,  0.82,  0.73,  0.83,  0.75,  0.76,  0.80,  0.75,  0.74,  0.70,  0.71,  0.70,  0.71,  0.79,  0.80,  0.79,  0.70,  0.75,  0.74,  0.75,  0.79,  0.72,  0.73,  0.74,  0.74,  0.71,  0.76,  0.76,  0.80,  0.72,  0.74,  0.76,  0.77,  0.81,  0.75,  0.72,  0.72,  0.75,  0.72,  0.76,  0.73,  0.69];
250	0.73,  0.71,  0.66,  0.71,  0.73,  0.72,  0.73,  0.74,  0.72,  0.73,  0.77,  0.74,  0.73,  0.71,  0.71,  0.69,  0.68,  0.64,  0.72,  0.80,  0.71,  0.72,  0.71,  0.73,  0.71,  0.75,  0.67,  0.76,  0.74,  0.72,  0.68,  0.73,  0.72,  0.74,  0.76,  0.71,  0.75,  0.71,  0.75,  0.73,  0.71,  0.73,  0.73,  0.72,  0.69,  0.76,  0.69,  0.76,  0.76,  0.68];
300	0.74,  0.72,  0.71,  0.76,  0.79,  0.66,  0.76,  0.74,  0.74,  0.74,  0.72,  0.71,  0.70,  0.78,  0.70,  0.70,  0.73,  0.74,  0.74,  0.74,  0.74,  0.75,  0.71,  0.77,  0.73,  0.76,  0.74,  0.80,  0.78,  0.76,  0.70,  0.72,  0.69,  0.77,  0.78,  0.74,  0.78,  0.74,  0.77,  0.79,  0.81,  0.73,  0.73,  0.72,  0.74,  0.77,  0.71,  0.69,  0.69,  0.74];
350	0.78,  0.70,  0.75,  0.74,  0.68,  0.64,  0.72,  0.78,  0.70,  0.72,  0.77,  0.73,  0.71,  0.75,  0.74,  0.72,  0.70,  0.76,  0.72,  0.70,  0.67,  0.72,  0.72,  0.73,  0.70,  0.72,  0.70,  0.74,  0.70,  0.70,  0.72,  0.69,  0.75,  0.68,  0.72,  0.72,  0.73,  0.73,  0.72,  0.63,  0.70,  0.73,  0.73,  0.72,  0.67,  0.77,  0.71,  0.74,  0.66,  0.68];
400	0.75,  0.72,  0.73,  0.71,  0.77,  0.68,  0.77,  0.78,  0.72,  0.68,  0.76,  0.74,  0.75,  0.68,  0.72,  0.73,  0.77,  0.72,  0.71,  0.68,  0.67,  0.68,  0.73,  0.74,  0.78,  0.72,  0.70,  0.76,  0.70,  0.73,  0.75,  0.68,  0.74,  0.70,  0.70,  0.73,  0.67,  0.78,  0.74,  0.69,  0.76,  0.73,  0.72,  0.79,  0.76,  0.72,  0.67,  0.73,  0.69,  0.67];
